# Supplementary material for: Engineering Robust, Porous Guar Gum Hydrogels by One-Step Mild Synthesis: Impact of Porogen Choice on Rheology and Sustained Gastroretentive Amoxicillin Delivery
Source: Gels. 2025 Oct 1;11(10):785. doi: 10.3390/gels11100785 (PMC12564742; doi:10.3390/gels11100785)
Supplement: Supplementary file 1 [file gels-11-00785-s001.zip]

Archive with 1 entries (1 files):
- gels-3813052-supplementary.pdf
